# Supplementary material for: Eleven years’ data of grassland management in Germany
Source: Biodivers Data J. 2019 Sep 27;7:e36387. doi: 10.3897/BDJ.7.e36387 (PMC6778154; doi:10.3897/BDJ.7.e36387)
Supplement: Supplementary material 2 — Bibliography of the land use index [file bdj-07-e36387-s002.txt]

Alb, H.-D. S. and S. Germany "Appendix for: Grassland management intensification weakens the association between the biodiversity of multiple plant and animal taxa (Manning et al.)."
	
Allan, E., et al. (2014). "Interannual variation in land-use intensity enhances grassland multidiversity." Proceedings of the National Academy of Sciences 111(1): 308-313.
	
Allan, E., et al. (2015). "Land use intensification alters ecosystem multifunctionality via loss of biodiversity and changes to functional composition." Ecology letters 18(8): 834-843.
	
Baumann, K., et al. (2016). "Rapid assessment of soil organic matter: Soil color analysis and Fourier transform infrared spectroscopy." Geoderma 278: 49-57.
	
Binkenstein, J., et al. (2013). "Increasing land-use intensity decreases floral colour diversity of plant communities in temperate grasslands." Oecologia 173(2): 461-471.
	
Birkhofer, K., et al. (2015). "Optimizing arthropod predator conservation in permanent grasslands by considering diversity components beyond species richness." Agriculture, ecosystems & environment 211: 65-72.
	
Birkhofer, K., et al. (2016). "Regional conditions and land-use alter the potential contribution of soil arthropods to ecosystem services in grasslands." Frontiers in Ecology and Evolution 3: 150.
	
Birkhofer, K., et al. (2017). "Land‐use type and intensity differentially filter traits in above‐and below‐ground arthropod communities." Journal of Animal Ecology 86(3): 511-520.
	
Blüthgen, N. (2014). "Auswirkung der Landnutzung auf Bestäubernetzwerke." Soziale Insekten in einer sich wandelnden Welt. Rundgespräche der Kommission für Ökologie 43: 99-109.
	
Blüthgen, N., et al. (2016). "Land use imperils plant and animal community stability through changes in asynchrony rather than diversity." Nature communications 7: 10697.
	
Boch, S., et al. (2018). "Direct and indirect effects of land use on bryophytes in grasslands." Science of the total environment 644: 60-67.
	
Boch, S., et al. (2018). "Low-intensity management promotes bryophyte diversity in grasslands." Tuexenia 38: 311-328.
	
Boch, S., et al. (2016). "Lichen species richness is highest in non-intensively used grasslands promoting suitable microhabitats and low vascular plant competition." Biodiversity and conservation 25(2): 225-238.
	
Boeddinghaus, R. S., et al. "Plant functional trait shifts explain concurrent changes in the structure and function of grassland soil microbial communities." Journal of Ecology.
	
Boeddinghaus, R. S., et al. (2015). "Do general spatial relationships for microbial biomass and soil enzyme activities exist in temperate grassland soils?" Soil Biology and Biochemistry 88: 430-440.
	
Börschig, C., et al. (2013). "Traits of butterfly communities change from specialist to generalist characteristics with increasing land-use intensity." Basic and Applied Ecology 14(7): 547-554.
	
Breitschwerdt, E., et al. (2015). "Do newcomers stick to the rules of the residents? Designing trait‐based community assembly tests." Journal of Vegetation Science 26(2): 219-232.
	
Breitschwerdt, E., et al. (2018). "Using co-occurrence information and trait composition to understand individual plant performance in grassland communities." Scientific reports 8(1): 9076.
	
Busch, V., et al. (2018). "Nutrient stoichiometry and land use rather than species richness determine plant functional diversity." Ecology and Evolution 8(1): 601-616.
	
Busch, V., et al. (2018). "Will I stay or will I go? Plant species‐specific response and tolerance to high land‐use intensity in temperate grassland ecosystems." Journal of Vegetation Science.
	
Chisté, M. N. (2017). Land-use mediated effects on communities and single species of herbivorous insects, Technische Universität.
	
Chisté, M. N. and K. Mody "Gernot Kunz, Johanna Gunczy & Nico Blüthgen."
	
Chisté, M. N., et al. (2016). "Losers, winners, and opportunists: How grassland land‐use intensity affects orthopteran communities." Ecosphere 7(11).
	
Chisté, M. N., et al. (2018). "Intensive land use drives small-scale homogenization of plant-and leafhopper communities and promotes generalists." Oecologia 186(2): 529-540.
	
Chobtang, J., et al. (2017). "Life cycle environmental impacts of high and low intensification pasture-based milk production systems: A case study of the Waikato region, New Zealand." Journal of Cleaner Production 140: 664-674.
	
da Silva, P. M., et al. (2017). "Habitat structure and neighbor linear features influence more carabid functional diversity in olive groves than the farming system." Ecological Indicators 79: 128-138.
	
Dietz, S., et al. (2019). "Semi‐polar root exudates in natural grassland communities." Ecology and Evolution.
	
Dormann, C. F., et al. (2017). "No consistent effect of plant species richness on resistance to simulated climate change for above-or below-ground processes in managed grasslands." BMC ecology 17(1): 23.
	
Dostál, P., et al. (2017). "No evidence for larger leaf trait plasticity in ecological generalists compared to specialists." Journal of Biogeography 44(3): 511-521.
	
Egorov, E., et al. (2017). "Does plant phylogenetic diversity increase invertebrate herbivory in managed grasslands?" Basic and Applied Ecology 20: 40-50.
	
Egorov, E., et al. (2014). "Does land-use intensification decrease plant phylogenetic diversity in local grasslands?" Plos One 9(7): e103252.
	
Estendorfer, J., et al. (2017). "The influence of land use intensity on the plant-associated microbiome of Dactylis glomerata L." Frontiers in plant science 8: 930.
	
Foesel, B. U., et al. (2014). "Determinants of A cidobacteria activity inferred from the relative abundances of 16 S rRNA transcripts in G erman grassland and forest soils." Environmental microbiology 16(3): 658-675.
	
Frank, K., et al. (2017). "Land use affects dung beetle communities and their ecosystem service in forests and grasslands." Agriculture, ecosystems & environment 243: 114-122.
	
Friess, N., et al. (2017). "Habitat availability drives the distribution–abundance relationship in phytophagous true bugs in managed grasslands." Ecology 98(10): 2561-2573.
	
Gámez-Virués, S., et al. (2015). "Landscape simplification filters species traits and drives biotic homogenization." Nature communications 6: 8568.
	
Gilhaus, K., et al. (2017). "Grassland management in Germany: effects on plant diversity and vegetation composition." Tuexenia 37: 379-397.
	
Giménez, M. G., et al. (2017). "Determination of grassland use intensity based on multi-temporal remote sensing data and ecological indicators." Remote sensing of environment 198: 126-139.
	
Glaser, K., et al. (2015). "The influence of environmental factors on protistan microorganisms in grassland soils along a land-use gradient." Science of the total environment 537: 33-42.
	
GOSSNER, M. M. "Die Bedeutung von großskaligen Biodiversitätsstudien an Arthropoden am Beispiel der Biodiversitätsexploratorien The Importance of Large-Scale Biodiversity Studies on Arthropods: the Example of the Biodiversity."
	
Gossner, M. M., et al. (2016). "Land-use intensification causes multitrophic homogenization of grassland communities." Nature 540(7632): 266.
	
Gossner, M. M., et al. (2015). "A summary of eight traits of Coleoptera, Hemiptera, Orthoptera and Araneae, occurring in grasslands in Germany." Scientific data 2: 150013.
	
Gossner, M. M., et al. (2014). "Invertebrate herbivory decreases along a gradient of increasing land-use intensity in German grasslands." Basic and Applied Ecology 15(4): 347-352.
	
Griffiths, B., et al. (2016). "Selecting cost effective and policy-relevant biological indicators for European monitoring of soil biodiversity and ecosystem function." Ecological Indicators 69: 213-223.
	
Haeuser, E., et al. (2017). "The effects of climate warming and disturbance on the colonization potential of ornamental alien plant species." Journal of Ecology 105(6): 1698-1708.
	
Heinze, J., et al. (2015). "Negative biotic soil-effects enhance biodiversity by restricting potentially dominant plant species in grasslands." Perspectives in Plant Ecology, Evolution and Systematics 17(3): 227-235.
	
Heinze, J., et al. (2015). "Soil biota effects on local abundances of three grass species along a land-use gradient." Oecologia 179(1): 249-259.
	
Herbst, C., et al. (2013). "Land use intensification in grasslands: higher trophic levels are more negatively affected than lower trophic levels." Entomologia Experimentalis et Applicata 147(3): 269-281.
	
Herold, N., et al. (2014). "Soil property and management effects on grassland microbial communities across a latitudinal gradient in Germany." Applied soil ecology 73: 41-50.
	
Herz, K., et al. (2017). "Drivers of intraspecific trait variation of grass and forb species in German meadows and pastures." Journal of Vegetation Science 28(4): 705-716.
	
Herz, K., et al. (2017). "Predicting individual plant performance in grasslands." Ecology and Evolution 7(21): 8958-8965.
	
Heuss, L., et al. (2019). "Direct and indirect effects of land‐use intensification on ant communities in temperate grasslands." Ecology and Evolution.
	
Hörtnagl, L., et al. (2018). "Greenhouse gas fluxes over managed grasslands in Central Europe." Global Change Biology 24(5): 1843-1872.
	
Kaiser, K., et al. (2016). "Driving forces of soil bacterial community structure, diversity, and function in temperate grasslands and forests." Scientific reports 6: 33696.
	
Kämper, W., et al. (2017). "Bumblebee footprints on bird’s-foot trefoil uncover increasing flower visitation with land-use intensity." Agriculture, ecosystems & environment 240: 77-83.
	
Keil, D., et al. (2015). "Effects of warming and drought on potential N2O emissions and denitrifying bacteria abundance in grasslands with different land-use." FEMS microbiology ecology 91(7).
	
Klaus, V. H., et al. (2018). "Contribution of the soil seed bank to the restoration of temperate grasslands by mechanical sward disturbance." Restoration ecology 26: S114-S122.
	
Klaus, V. H., et al. (2013). "Direct and indirect associations between plant species richness and productivity in grasslands: regional differences preclude simple generalization of productivity-biodiversity relationships." Preslia 85(2): 97-112.
	
Klaus, V. H., et al. (2013). "Organic vs. conventional grassland management: do 15N and 13C isotopic signatures of hay and soil samples differ?" Plos One 8(10): e78134.
	
Klaus, V. H., et al. (2016). "Plant diversity moderates drought stress in grasslands: Implications from a large real-world study on 13C natural abundances." Science of the total environment 566: 215-222.
	
Klaus, V. H., et al. (2018). "Land use intensity, rather than plant species richness, affects the leaching risk of multiple nutrients from permanent grasslands." Global Change Biology 24(7): 2828-2840.
	
Klaus, V. H., et al. (2013). "Does organic grassland farming benefit plant and arthropod diversity at the expense of yield and soil fertility?" Agriculture, ecosystems & environment 177: 1-9.
	
Klaus, V. H., et al. (2016). "Enriching plant diversity in grasslands by large-scale experimental sward disturbance and seed addition along gradients of land-use intensity." Journal of Plant Ecology 10(4): 581-591.
	
Klaus, V. H., et al. (2018). "Effects of mowing, grazing and fertilization on soil seed banks in temperate grasslands in Central Europe." Agriculture, ecosystems & environment 256: 211-217.
	
Kleinebecker, T., et al. (2018). "And the winner is….! A test of simple predictors of plant species richness in agricultural grasslands." Ecological Indicators 87: 296-301.
	
Kleinebecker, T., et al. (2014). "Evidence from the real world: 15N natural abundances reveal enhanced nitrogen use at high plant diversity in Central European grasslands." Journal of Ecology 102(2): 456-465.
	
König, J., et al. (2018). "Hide and seek–Infection rates and alkaloid concentrations of Epichloë festucae var. lolii in Lolium perenne along a land‐use gradient in Germany." Grass and forage science 73(2): 510-516.
	
König, J., et al. (2018). "Knowing your neighbourhood—the effects of Epichloë endophytes on foliar fungal assemblages in perennial ryegrass in dependence of season and land-use intensity." PeerJ 6: e4660.
	
Krauss, J., et al. (2015). "Configurational landscape heterogeneity shapes functional community composition of grassland butterflies."
	
Kühsel, S. and N. Blüthgen (2015). "High diversity stabilizes the thermal resilience of pollinator communities in intensively managed grasslands." Nature communications 6: 7989.
	
Lee, M. A., et al. (2014). "Plant and arthropod community sensitivity to rainfall manipulation but not nitrogen enrichment in a successional grassland ecosystem." Oecologia 176(4): 1173-1185.
	
Liu, Y., et al. (2014). "Functional beetle diversity in managed grasslands: effects of region, landscape context and land use intensity." Landscape ecology 29(3): 529-540.
	
Mangels, J., et al. "vorheriger Artikel Evidence of neotropical anuran community disrup... nächster Artikel Tourism and recreation a global threat to orchids."
	
Mangels, J., et al. (2017). "Diversity and trait composition of moths respond to land-use intensification in grasslands: generalists replace specialists." Biodiversity and conservation 26(14): 3385-3405.
	
Mangels, J.-K. (2017). Land use and climate change: Anthropogenic effects on arthropod communities and functional traits, Technische Universität.
	
Manning, P., et al. (2015). "Grassland management intensification weakens the associations among the diversities of multiple plant and animal taxa." Ecology 96(6): 1492-1501.
	
Meyer, S. T., et al. (2019). "Land-use components, abundance of predatory arthropods, and vegetation height affect predation rates in grasslands." Agriculture, ecosystems & environment 270: 84-92.
	
Morris, E. K., et al. (2013). "Land use and host neighbor identity effects on arbuscular mycorrhizal fungal community composition in focal plant rhizosphere." Biodiversity and conservation 22(10): 2193-2205.
	
Morris, E. K., et al. (2014). "Choosing and using diversity indices: insights for ecological applications from the German Biodiversity Exploratories." Ecology and Evolution 4(18): 3514-3524.
	
Müller, J., et al. (2013). "Influence of experimental soil disturbances on the diversity of plants in agricultural grasslands." Journal of Plant Ecology 7(6): 509-517.
	
Müller, J., et al. (2012). "Impact of Land-Use Intensity and Productivity on Bryophyte Diversity in Agricultural."
	
Naether, A., et al. (2012). "Environmental factors affect acidobacterial communities below the subgroup level in grassland and forest soils." Appl. Environ. Microbiol. 78(20): 7398-7406.
	
Perović, D., et al. (2015). "Configurational landscape heterogeneity shapes functional community composition of grassland butterflies." Journal of Applied Ecology 52(2): 505-513.
	
Pfestorf, H., et al. (2013). "Community mean traits as additional indicators to monitor effects of land-use intensity on grassland plant diversity." Perspectives in Plant Ecology, Evolution and Systematics 15(1): 1-11.
	
Rana, R., et al. (2018). "Leaf Attenuated Total Reflection Fourier Transform Infrared (ATR-FTIR) biochemical profile of grassland plant species related to land-use intensity." Ecological Indicators 84: 803-810.
	
Renoult, J. P., et al. (2015). "The relative importance of color signaling for plant generalization in pollination networks." Oikos 124(3): 347-354.
	
Rothenwöhrer, C., et al. (2013). "Grassland management for stem-boring insects: Abandoning small patches is better than reducing overall intensity." Agriculture, ecosystems & environment 167: 38-42.
	
Schäfer, D., et al. "Recovery of ecosystem functions after experimental disturbance in 73 grasslands differing in land‐use intensity, plant species richness and community composition." Journal of Ecology.
	
Schall, P. and C. Ammer (2013). "How to quantify forest management intensity in Central European forests." European Journal of Forest Research 132(2): 379-396.
	
Schöps, R., et al. (2018). "Land-use intensity rather than plant functional identity shapes bacterial and fungal rhizosphere communities." Frontiers in microbiology 9.
	
Silva, P. M., et al. (2017). "Habitat structure and neighbor linear features influence more carabid functional diversity in olive groves than the farming system." Ecological Indicators 79: 128-138.
	
Simons, N. K. (2015). Effects of land-use intensity on arthropod diversity and community structure in grassland, Technische Universität München.
	
Simons, N. K., et al. (2014). "Resource-mediated indirect effects of grassland management on arthropod diversity." Plos One 9(9): e107033.
	
Simons, N. K., et al. (2015). "Effects of land‐use intensity on arthropod species abundance distributions in grasslands." Journal of Animal Ecology 84(1): 143-154.
	
Simons, N. K., et al. (2017). "Contrasting effects of grassland management modes on species-abundance distributions of multiple groups." Agriculture, ecosystems & environment 237: 143-153.
	
Simons, N. K. and W. W. Weisser (2017). "Agricultural intensification without biodiversity loss is possible in grassland landscapes." Nature ecology & evolution 1(8): 1136.
	
Simons, N. K., et al. (2016). "Multi‐taxa approach shows consistent shifts in arthropod functional traits along grassland land‐use intensity gradient." Ecology.
	
Socher, S. A., et al. (2013). "Interacting effects of fertilization, mowing and grazing on plant species diversity of 1500 grasslands in Germany differ between regions." Basic and Applied Ecology 14(2): 126-136.
	
Soliveres, S., et al. (2015). "Intransitive competition is widespread in plant communities and maintains their species richness." Ecology letters 18(8): 790-798.
	
Soliveres, S., et al. (2016). "Locally rare species influence grassland ecosystem multifunctionality." Philosophical Transactions of the Royal Society B: Biological Sciences 371(1694): 20150269.
	
Soliveres, S., et al. (2016). "Biodiversity at multiple trophic levels is needed for ecosystem multifunctionality." Nature 536(7617): 456.
	
Solly, E., et al. (2013). "Mean age of carbon in fine roots from temperate forests and grasslands with different management." Biogeosciences 10: 4833-4843.
	
Solly, E. F., et al. (2014). "Factors controlling decomposition rates of fine root litter in temperate forests and grasslands." Plant and Soil 382(1-2): 203-218.
	
Steckel, J., et al. (2014). "Landscape composition and configuration differently affect trap-nesting bees, wasps and their antagonists." Biological Conservation 172: 56-64.
	
Stempfhuber, B., et al. (2014). "Drivers for ammonia-oxidation along a land-use gradient in grassland soils." Soil Biology and Biochemistry 69: 179-186.
	
Treitler, J. T., et al. (2016). "The effect of local land use and loss of forests on bats and nocturnal insects." Ecology and Evolution 6(13): 4289-4297.
	
Vályi, K., et al. (2015). "Land‐use intensity and host plant identity interactively shape communities of arbuscular mycorrhizal fungi in roots of grassland plants." New Phytologist 205(4): 1577-1586.
	
Van der Plas, F., et al. (2019). "Towards the development of general rules describing landscape heterogeneity–multifunctionality relationships." Journal of Applied Ecology 56(1): 168-179.
	
Venter, P. C., et al. (2017). "The protistan microbiome of grassland soil: diversity in the mesoscale." Protist 168(5): 546-564.
	
Völler, E., et al. (2017). "Evolutionary responses to land use in eight common grassland plants." Journal of Ecology 105(5): 1290-1297.
	
Wang, Z., et al. (2016). "Transgenerational effects of land use on offspring performance and growth in Trifolium repens." Oecologia 180(2): 409-420.
	
Wäschke, N., et al. (2015). "Does vegetation complexity affect host plant chemistry, and thus multitrophic interactions, in a human-altered landscape?" Oecologia 179(1): 281-292.
	
Wäschke, N., et al. (2014). "Habitats as complex odour environments: how does plant diversity affect herbivore and parasitoid orientation?" Plos One 9(1): e85152.
	
Wehner, K., et al. (2019). "Land‐use in Europe affects land snail assemblages directly and indirectly by modulating abiotic and biotic drivers." Ecosphere 10(5): e02726.
	
Weiner, C. N. (2016). Diversity and resource choice of flower-visiting insects in relation to pollen nutritional quality and land use, Technische Universität.
	
Weiner, C. N., et al. (2014). "Land‐use impacts on plant–pollinator networks: interaction strength and specialization predict pollinator declines." Ecology 95(2): 466-474.
	
Weiss, L., et al. (2014). "Grazing response patterns indicate isolation of semi‐natural European grasslands." Oikos 123(5): 599-612.
	
Wiesner, K. R., et al. (2014). "Effects of habitat structure and land-use intensity on the genetic structure of the grasshopper species Chorthippus parallelus." Royal Society open science 1(2): 140133.
	
Willms, I. M., et al. (2019). "Discovery of novel antibiotic resistance determinants in forest and grassland soil metagenomes." Frontiers in microbiology 10.
	
Zaitsev, A. S., et al. (2018). "Belowground tritrophic food chain modulates soil respiration in grasslands." Pedosphere 28(1): 114-123.
	
